# Supplementary material for: Population Structure and Mating Type Distribution of Cercospora sojina from Soybeans in Indiana, United States
Source: J Fungi (Basel). 2024 Nov 19;10(11):802. doi: 10.3390/jof10110802 (PMC11595534; doi:10.3390/jof10110802)
Supplement: Supplementary file 1 [file jof-10-00802-s001.zip]

Archive with 1 entries (1 files):
- jof-3315887-supplementary.pdf
